# Supplementary material for: Predicting the polyspecificity of aminoacyl-tRNA synthetase for non-canonical amino acids using molecular dynamics simulation and MM/PBSA
Source: PLoS One. 2025 Jan 10;20(1):e0316907. doi: 10.1371/journal.pone.0316907 (PMC11723616; doi:10.1371/journal.pone.0316907)
Supplement: S1 Table — (XLSX) [file pone.0316907.s001.xlsx]

## Sheet: Sheet1
ncAA	rank	Affinity (kcal/mol)	Distance from rmsd lower bound (Å)	Best mode rmsd upper bound (Å)
AzF	1	-4.376	0	0
	2	-1.303	1.729	2.987
	3	-0.658	2.457	3.552
	4	-0.5083	1.992	2.945
	5	1.679	2.162	3.611
	6	2.648	1.75	3.303
	7	7.568	1.933	2.575
	8	8.954	2.092	3.238
	9	20.89	1.602	3.198
OMY	1	-1.791	0	0
	2	0.1358	1.869	3.318
	3	0.1621	1.67	3.351
	4	0.2562	1.546	2.283
	5	0.7344	2.293	4.056
	6	1.849	1.859	3.016
	7	4.256	1.686	3.002
	8	4.704	1.641	2.929
	9	5.443	1.872	3.416
AcF	1	-2.598	0	0
	2	-1.36	2.118	3.84
	3	-0.1464	1.714	2.534
	4	0.1799	2.025	2.682
	5	0.2063	1.751	3.322
	6	1.644	1.774	2.273
	7	2.801	1.875	3.883
	8	4.622	1.71	3.175
	9	5.434	1.973	2.785
pFF	1	-2.23	0	0
	2	-1.242	2.238	3.228
	3	-0.7863	2.901	3.954
	4	-0.596	2.111	3.022
	5	0.4205	1.951	2.799
	6	0.4481	2.482	3.567
	7	0.7987	2.253	3.14
	8	0.8134	2.134	2.984
	9	1.845	2.35	3.281
BpF	1	-2.611	0	0
	2	-2.483	1.655	2.648
	3	-2.472	2.211	4.347
	4	-1.677	1.668	2.196
	5	-0.5506	2.158	4.571
	6	3.87	2.029	4.318
	7	6.079	1.939	4.311
	8	13.6	1.986	3.48
	9	13.71	1.72	2.277
Tyr	1	-2.569	0	0
	2	-1.73	1.245	2.384
	3	-0.5049	1.611	2.934
	4	-0.1478	1.552	2.125
	5	-0.00446	2.015	3.619
	6	0.5578	1.758	2.419
	7	2.07	1.725	2.939
	8	9.097	1.96	3.305
	9	9.445	2.793	4.296
