# Supplementary material for: Predicting the polyspecificity of aminoacyl-tRNA synthetase for non-canonical amino acids using molecular dynamics simulation and MM/PBSA
Source: PLoS One. 2025 Jan 10;20(1):e0316907. doi: 10.1371/journal.pone.0316907 (PMC11723616; doi:10.1371/journal.pone.0316907)
Supplement: S2 Table — (XLSX) [file pone.0316907.s002.xlsx]

## Sheet: Differences Complex-Receptor
AzF		Simulation 1					Simulation 2					Simulation 3
	CD	Energy Component	Average	Std. Dev.	Std. Err. of Mean		Energy Component	Average	Std. Dev.	Std. Err. of Mean		Energy Component	Average	Std. Dev.	Std. Err. of Mean
		VDWAALS	-26.0385	2.6164	0.1845		VDWAALS	-25.3678	2.6424	0.1864		VDWAALS	-26.5402	2.612	0.1842
		EEL	-24.5088	4.0217	0.2837		EEL	-23.1171	4.2731	0.3014		EEL	-24.7082	4.0014	0.2822
		EPB	27.4353	3.4304	0.242		EPB	26.1243	2.3377	0.2072		EPB	27.7326	2.7138	0.1914
		ENPOLAR	-20.2805	0.7956	0.0561		ENPOLAR	-20.0539	1.0425	0.0735		ENPOLAR	-20.669	0.7833	0.0552
		EDISPER	36.0403	0.9969	0.0703		EDISPER	35.7331	1.0894	0.0768		EDISPER	35.9084	0.9978	0.0704
		DELTA G gas	-50.5473	4.1066	0.2897		DELTA G gas	-48.4849	4.4435	0.3134		DELTA G gas	-51.2484	4.0014	0.2822
		DELTA G solv	43.195	3.6149	0.255		DELTA G solv	41.8034	3.0951	0.2183		DELTA G solv	42.9721	3.0967	0.2184
		DELTA TOTAL	-7.3524	3.2676	0.2305		DELTA TOTAL	-6.6815	3.6408	0.2568		DELTA TOTAL	-8.2764	3.0953	0.2183
		Simulation 1					Simulation 2					Simulation 3
	SASA	Energy Component	Average	Std. Dev.	Std. Err. of Mean		Energy Component	Average	Std. Dev.	Std. Err. of Mean		Energy Component	Average	Std. Dev.	Std. Err. of Mean
		VDWAALS	-26.0385	2.6164	0.1845		VDWAALS	-25.3678	2.6424	0.1864		VDWAALS	-26.5402	2.612	0.1842
		EEL	-24.5088	4.0217	0.2837		EEL	-23.1171	4.2731	0.3014		EEL	-24.7082	4.0014	0.2822
		EPB	34.2323	3.5845	0.2528		EPB	31.6783	3.5217	0.2484		EPB	34.358	3.356	0.2367
		ENPOLAR	-3.9519	0.0982	0.0069		ENPOLAR	-3.961	0.1418	0.01		ENPOLAR	-3.9354	0.0929	0.0065
		EDISPER	0	0	0		EDISPER	0	0	0		EDISPER	0	0	0
		DELTA G gas	-50.5473	4.1066	0.2897		DELTA G gas	-48.4849	4.4435	0.3134		DELTA G gas	-51.2484	4.0014	0.2822
		DELTA G solv	30.2804	3.5643	0.2514		DELTA G solv	27.7173	3.4771	0.2453		DELTA G solv	30.4226	3.3467	0.2361
		DELTA TOTAL	-20.267	2.1233	0.1498		DELTA TOTAL	-20.7676	2.4897	0.1756		DELTA TOTAL	-20.8259	2.2901	0.1615
OMY		Simulation 1					Simulation 2					Simulation 3
	CD	Energy Component	Average	Std. Dev.	Std. Err. of Mean		Energy Component	Average	Std. Dev.	Std. Err. of Mean		Energy Component	Average	Std. Dev.	Std. Err. of Mean
		VDWAALS	-25.4213	2.279	0.1607		VDWAALS	-25.7427	2.2794	0.1608		VDWAALS	-25.155	2.3608	0.1665
		EEL	-23.1168	3.7534	0.2647		EEL	-21.6902	5.972	0.4212		EEL	-19.4836	4.0409	0.285
		EPB	28.3326	3.223	0.2273		EPB	26.1963	4.7805	0.3372		EPB	24.8637	3.5507	0.2504
		ENPOLAR	-19.3423	0.663	0.0468		ENPOLAR	-19.6528	0.7468	0.0527		ENPOLAR	-18.9215	0.7347	0.0518
		EDISPER	34.1405	0.8589	0.0606		EDISPER	34.835	0.9224	0.0651		EDISPER	34.0269	1.0655	0.0752
		DELTA G gas	-48.538	3.6232	0.2556		DELTA G gas	-47.4329	5.6928	0.4015		DELTA G gas	-44.6386	3.824	0.2697
		DELTA G solv	43.1308	3.4203	0.2412		DELTA G solv	41.3786	4.7584	0.3356		DELTA G solv	39.9691	3.7826	0.2668
		DELTA TOTAL	-5.4072	2.8665	0.2022		DELTA TOTAL	-6.0543	3.4755	0.2451		DELTA TOTAL	-4.6695	3.0239	0.2133
		Simulation 1					Simulation 2					Simulation 3
	SASA	Energy Component	Average	Std. Dev.	Std. Err. of Mean		Energy Component	Average	Std. Dev.	Std. Err. of Mean		Energy Component	Average	Std. Dev.	Std. Err. of Mean
		VDWAALS	-25.4213	2.279	0.1607		VDWAALS	-25.7427	2.2794	0.1608		VDWAALS	-25.155	2.3608	0.1665
		EEL	-23.1168	3.7534	0.2647		EEL	-21.6902	5.972	0.4212		EEL	-19.4836	4.0409	0.285
		EPB	32.3461	3.2118	0.2265		EPB	30.7298	4.6799	0.3301		EPB	28.4007	3.6587	0.2581
		ENPOLAR	-3.7688	0.0882	0.0062		ENPOLAR	-3.8808	0.105	0.0074		ENPOLAR	-3.7818	0.1228	0.0087
		EDISPER	0	0	0		EDISPER	0	0	0		EDISPER	0	0	0
		DELTA G gas	-48.538	3.6232	0.2556		DELTA G gas	-47.4329	5.6928	0.4015		DELTA G gas	-44.6386	3.824	0.2697
		DELTA G solv	28.5773	3.1961	0.2254		DELTA G solv	26.849	4.6897	0.3308		DELTA G solv	24.6189	3.6298	0.256
		DELTA TOTAL	-19.9607	2.0434	0.1441		DELTA TOTAL	-20.5839	2.3397	0.165		DELTA TOTAL	-20.0198	1.9477	0.1374
AcF		Simulation 1					Simulation 2					Simulation 3
	CD	Energy Component	Average	Std. Dev.	Std. Err. of Mean		Energy Component	Average	Std. Dev.	Std. Err. of Mean		Energy Component	Average	Std. Dev.	Std. Err. of Mean
		VDWAALS	-25.193	2.6552	0.1873		VDWAALS	-24.7167	2.2481	0.1586		VDWAALS	-26.0951	2.9166	0.2057
		EEL	-22.2639	5.0035	0.3529		EEL	-14.6491	5.6724	0.4001		EEL	-13.7316	5.9832	0.422
		EPB	31.9814	4.315	0.3044		EPB	26.2814	4.8578	0.3426		EPB	26.0469	5.1102	0.3604
		ENPOLAR	-19.5484	1.0817	0.0763		ENPOLAR	-18.8217	1.1511	0.0812		ENPOLAR	-19.5922	1.1474	0.0809
		EDISPER	36.29	1.4148	0.0998		EDISPER	36.2822	1.08	0.0762		EDISPER	36.8393	1.3372	0.0943
		DELTA G gas	-47.4569	4.9976	0.3525		DELTA G gas	-39.3658	5.5597	0.3921		DELTA G gas	-39.8267	4.9811	0.3513
		DELTA G solv	48.7231	4.4946	0.317		DELTA G solv	43.7419	4.9062	0.3461		DELTA G solv	43.2939	5.3468	0.3771
		DELTA TOTAL	1.2662	4.4559	0.3143		DELTA TOTAL	4.3762	3.8414	0.271		DELTA TOTAL	3.4672	3.5516	0.2505
		Simulation 1					Simulation 2					Simulation 3
	SASA	Energy Component	Average	Std. Dev.	Std. Err. of Mean		Energy Component	Average	Std. Dev.	Std. Err. of Mean		Energy Component	Average	Std. Dev.	Std. Err. of Mean
		VDWAALS	-25.193	2.6552	0.1873		VDWAALS	-24.7167	2.2481	0.1586		VDWAALS	-26.0951	2.9166	0.2057
		EEL	-22.2639	5.0035	0.3529		EEL	-14.6491	5.6724	0.4001		EEL	-13.7316	5.9832	0.422
		EPB	33.795	4.4392	0.3131		EPB	27.168	5.081	0.3584		EPB	27.4176	5.1212	0.3612
		ENPOLAR	-3.9993	0.1338	0.0094		ENPOLAR	-4.002	0.1426	0.0101		ENPOLAR	-4.0926	0.1323	0.0093
		EDISPER	0	0	0		EDISPER	0	0	0		EDISPER	0	0	0
		DELTA G gas	-47.4569	4.9976	0.3525		DELTA G gas	-39.3658	5.5597	0.3921		DELTA G gas	-39.8267	4.9811	0.3513
		DELTA G solv	29.7957	4.4051	0.3107		DELTA G solv	23.166	5.0366	0.3553		DELTA G solv	23.325	5.0851	0.3587
		DELTA TOTAL	-17.6612	2.9086	0.2052		DELTA TOTAL	-16.1998	2.4394	0.1721		DELTA TOTAL	-16.5017	2.4495	0.1728
pFF		Simulation 1					Simulation 2					Simulation 3
	CD	Energy Component	Average	Std. Dev.	Std. Err. of Mean		Energy Component	Average	Std. Dev.	Std. Err. of Mean		Energy Component	Average	Std. Dev.	Std. Err. of Mean
		VDWAALS	-15.4408	2.7209	0.1919		VDWAALS	-21.1159	2.6129	0.1843		VDWAALS	-17.3947	3.2736	0.2309
		EEL	-21.841	6.423	0.453		EEL	-14.1736	5.6995	0.402		EEL	-20.5801	7.0755	0.4991
		EPB	25.558	5.1429	0.3628		EPB	19.0373	4.4381	0.313		EPB	27.6041	5.5565	0.3919
		ENPOLAR	-14.5293	1.316	0.0928		ENPOLAR	-16.7746	1.1052	0.078		ENPOLAR	-15.3502	1.6949	0.1196
		EDISPER	26.191	1.9873	0.1402		EDISPER	29.6581	1.147	0.0809		EDISPER	27.4304	2.5193	0.1777
		DELTA G gas	-37.2817	6.0731	0.4284		DELTA G gas	-35.2895	5.9375	0.4188		DELTA G gas	-37.9748	6.8558	0.4836
		DELTA G solv	37.2198	5.2883	0.373		DELTA G solv	31.9208	4.4342	0.3128		DELTA G solv	39.6844	5.9395	0.4189
		DELTA TOTAL	-0.062	3.8292	0.2701		DELTA TOTAL	-3.3687	3.953	0.2788		DELTA TOTAL	1.7096	5.0045	0.353
		Simulation 1					Simulation 2					Simulation 3
	SASA	Energy Component	Average	Std. Dev.	Std. Err. of Mean		Energy Component	Average	Std. Dev.	Std. Err. of Mean		Energy Component	Average	Std. Dev.	Std. Err. of Mean
		VDWAALS	-15.4408	2.7209	0.1919		VDWAALS	-21.1159	2.6129	0.1843		VDWAALS	-17.3947	3.2736	0.2309
		EEL	-21.841	6.423	0.453		EEL	-14.1736	5.6995	0.402		EEL	-20.5801	7.0755	0.4991
		EPB	27.0071	5.5575	0.392		EPB	22.3537	4.9195	0.347		EPB	28.9548	6.3878	0.4506
		ENPOLAR	-3.3681	0.1947	0.0137		ENPOLAR	-3.5768	0.1139	0.008		ENPOLAR	-3.4605	0.1943	0.0137
		EDISPER	0	0	0		EDISPER	0	0	0		EDISPER	0	0	0
		DELTA G gas	-37.2817	6.0731	0.4284		DELTA G gas	-35.2895	5.9375	0.4188		DELTA G gas	-37.9748	6.8558	0.4836
		DELTA G solv	23.6389	5.5089	0.3886		DELTA G solv	18.7768	4.9017	0.3457		DELTA G solv	25.4943	6.3401	0.4472
		DELTA TOTAL	-13.6428	2.0639	0.1456		DELTA TOTAL	-16.5127	2.2497	0.1587		DELTA TOTAL	-12.4805	2.7906	0.1968
BpF		Simulation 1					Simulation 2					Simulation 3
	CD	Energy Component	Average	Std. Dev.	Std. Err. of Mean		Energy Component	Average	Std. Dev.	Std. Err. of Mean		Energy Component	Average	Std. Dev.	Std. Err. of Mean
		VDWAALS	-33.2182	3.5172	0.2481		VDWAALS	-33.322	3.1652	0.2233		VDWAALS	-25.6987	3.8975	0.2749
		EEL	-19.4726	9.4485	0.6664		EEL	-24.096	7.1239	0.5025		EEL	-16.2695	8.638	0.6093
		EPB	30.4233	8.0817	0.57		EPB	37.1513	5.9997	0.4232		EPB	24.9845	8.5473	0.6029
		ENPOLAR	-25.2801	1.4105	0.0995		ENPOLAR	-25.5766	1.3692	0.0966		ENPOLAR	-20.258	2.7931	0.197
		EDISPER	45.5847	1.4235	0.1004		EDISPER	46.7287	1.5562	0.1098		EDISPER	38.8018	4.343	0.3063
		DELTA G gas	-52.6908	8.9966	0.6346		DELTA G gas	-57.418	7.5757	0.5344		DELTA G gas	-41.9683	9.5057	0.6705
		DELTA G solv	50.7279	7.9411	0.5601		DELTA G solv	58.3034	6.2774	0.4428		DELTA G solv	43.5283	9.5721	0.6752
		DELTA TOTAL	-1.9629	3.9796	0.2807		DELTA TOTAL	0.8854	4.6749	0.3297		DELTA TOTAL	1.56	4.3293	0.3054
		Simulation 1					Simulation 2					Simulation 3
	SASA	Energy Component	Average	Std. Dev.	Std. Err. of Mean		Energy Component	Average	Std. Dev.	Std. Err. of Mean		Energy Component	Average	Std. Dev.	Std. Err. of Mean
		VDWAALS	-33.2182	3.5172	0.2481		VDWAALS	-33.322	3.1652	0.2233		VDWAALS	-25.6987	3.8975	0.2749
		EEL	-19.4726	9.4485	0.6664		EEL	-24.096	7.1239	0.5025		EEL	-16.2695	8.638	0.6093
		EPB	33.015	8.0908	0.5707		EPB	39.9791	7.2899	0.5142		EPB	26.1193	8.896	0.6275
		ENPOLAR	-4.7493	0.1409	0.0099		ENPOLAR	-4.8314	0.1353	0.0095		ENPOLAR	-4.2038	0.3946	0.0278
		EDISPER	0	0	0		EDISPER	0	0	0		EDISPER	0	0	0
		DELTA G gas	-52.6908	8.9966	0.6346		DELTA G gas	-57.418	7.5757	0.5344		DELTA G gas	-41.9683	9.5057	0.6705
		DELTA G solv	28.2657	8.0598	0.5685		DELTA G solv	35.1478	7.2286	0.5099		DELTA G solv	21.9155	8.678	0.6121
		DELTA TOTAL	-24.4251	3.0209	0.2131		DELTA TOTAL	-22.2702	2.8117	0.1983		DELTA TOTAL	-20.0527	2.7264	0.1923
Tyr		Simulation 1					Simulation 2					Simulation 3
	CD	Energy Component	Average	Std. Dev.	Std. Err. of Mean		Energy Component	Average	Std. Dev.	Std. Err. of Mean		Energy Component	Average	Std. Dev.	Std. Err. of Mean
		VDWAALS	-23.0693	2.7641	0.195		VDWAALS	-16.8214	4.3424	0.3063		VDWAALS	-20.5114	2.1608	0.1524
		EEL	-18.2573	3.7008	0.261		EEL	-25.6708	7.0276	0.4957		EEL	-14.0323	4.9362	0.3482
		EPB	26.9265	3.8632	0.2725		EPB	31.0675	6.5333	0.4608		EPB	22.413	3.9568	0.2791
		ENPOLAR	-17.7131	0.7451	0.0526		ENPOLAR	-15.6526	2.3144	0.1632		ENPOLAR	-15.8396	0.8958	0.0632
		EDISPER	31.3122	0.8592	0.0606		EDISPER	27.1582	2.8882	0.2037		EDISPER	29.9235	1.2222	0.0862
		DELTA G gas	-41.3266	4.679	0.33		DELTA G gas	-42.4922	7.7531	0.5469		DELTA G gas	-34.5437	4.9865	0.3517
		DELTA G solv	40.5256	4.0041	0.2824		DELTA G solv	42.573	6.667	0.4703		DELTA G solv	36.4969	4.0337	0.2845
		DELTA TOTAL	-0.801	3.9811	0.2808		DELTA TOTAL	0.0808	6.1286	0.4323		DELTA TOTAL	1.9531	3.6501	0.2575
		Simulation 1					Simulation 2					Simulation 3
	SASA	Energy Component	Average	Std. Dev.	Std. Err. of Mean		Energy Component	Average	Std. Dev.	Std. Err. of Mean		Energy Component	Average	Std. Dev.	Std. Err. of Mean
		VDWAALS	-23.0693	2.7641	0.195		VDWAALS	-16.8214	4.3424	0.3063		VDWAALS	-20.5114	2.1608	0.1524
		EEL	-18.2573	3.7008	0.261		EEL	-25.6708	7.0276	0.4957		EEL	-14.0323	4.9362	0.3482
		EPB	29.8056	3.7807	0.2667		EPB	32.8827	6.2782	0.4428		EPB	23.0827	4.4913	0.3168
		ENPOLAR	-3.5718	0.079	0.0056		ENPOLAR	-3.4012	0.2197	0.0155		ENPOLAR	-3.5394	0.1281	0.009
		EDISPER	0	0	0		EDISPER	0	0	0		EDISPER	0	0	0
		DELTA G gas	-41.3266	4.679	0.33		DELTA G gas	-42.4922	7.7531	0.5469		DELTA G gas	-34.5437	4.9865	0.3517
		DELTA G solv	26.2338	3.7774	0.2664		DELTA G solv	29.4815	6.2353	0.4398		DELTA G solv	19.5433	4.4918	0.3168
		DELTA TOTAL	-15.0928	3.145	0.2218		DELTA TOTAL	-13.0107	4.0328	0.2845		DELTA TOTAL	-15.0005	2.039	0.1438
