# Supplementary material for: Predicting the polyspecificity of aminoacyl-tRNA synthetase for non-canonical amino acids using molecular dynamics simulation and MM/PBSA
Source: PLoS One. 2025 Jan 10;20(1):e0316907. doi: 10.1371/journal.pone.0316907 (PMC11723616; doi:10.1371/journal.pone.0316907)
Supplement: S3 Table — (XLSX) [file pone.0316907.s003.xlsx]

## Sheet: S2 Table
	Acceptor	DonorH	Donor	Frames	Fractions	Average Distance (Å)	Average Angle (°)
AzF_simulation1	GLN_155@OE1	AzF_0@H2	AzF_0@N	7885	0.3942	2.7961	158.207
	GLU_36@OE1	AzF_0@H	AzF_0@N	6101	0.305	2.7552	161.297
	GLN_155@OE1	AzF_0@H	AzF_0@N	5271	0.2636	2.7971	157.521
	GLN_155@OE1	AzF_0@H1	AzF_0@N	4151	0.2076	2.7953	157.736
	GLU_36@OE1	AzF_0@H1	AzF_0@N	3576	0.1788	2.7641	161.067
	GLU_36@OE2	AzF_0@H	AzF_0@N	2487	0.1244	2.7608	161.277
	GLU_36@OE2	AzF_0@H1	AzF_0@N	2349	0.1174	2.7484	160.702
	GLU_36@OE1	AzF_0@H2	AzF_0@N	2322	0.1161	2.7633	161.436
	GLU_36@OE2	AzF_0@H2	AzF_0@N	2189	0.1095	2.7594	160.644
	AzF_0@O	GLN_173@HE21	GLN_173@NE2	1076	0.0538	2.8379	154.025
	AzF_0@OXT	GLN_173@HE21	GLN_173@NE2	1005	0.0503	2.8389	154.331
	AzF_0@O	GLU_36@H	GLU_36@N	368	0.0184	2.8684	161.532
	AzF_0@OXT	GLU_36@H	GLU_36@N	352	0.0176	2.8715	160.6
	AzF_0@OXT	GLN_173@HE22	GLN_173@NE2	118	0.0059	2.8465	153.195
	AzF_0@O	GLN_173@HE22	GLN_173@NE2	112	0.0056	2.8404	150.973
	TYR_151@OH	AzF_0@H1	AzF_0@N	72	0.0036	2.8597	144.889
	AzF_0@N1	HID_160@HD1	HID_160@ND1	47	0.0024	2.9249	154.407
	TYR_151@OH	AzF_0@H2	AzF_0@N	25	0.0013	2.8833	140.744
	TYR_151@OH	AzF_0@H	AzF_0@N	20	0.001	2.9109	141.456
	AzF_0@N1	HIE_70@HE2	HIE_70@NE2	17	0.0008	2.9511	144.306
	AzF_0@OXT	ASN_74@HD21	ASN_74@ND2	15	0.0008	2.8447	144.47
	AzF_0@O	LYS_76@HZ1	LYS_76@NZ	12	0.0006	2.8448	146.375
	GLN_155@NE2	AzF_0@H2	AzF_0@N	12	0.0006	2.9501	155.536
	AzF_0@O	HIE_45@HE2	HIE_45@NE2	10	0.0005	2.8772	157.65
	AzF_0@O	LYS_76@HZ2	LYS_76@NZ	9	0.0004	2.8439	142.607
	GLN_155@NE2	AzF_0@H1	AzF_0@N	8	0.0004	2.9538	158.491
	AzF_0@OXT	LYS_76@HZ2	LYS_76@NZ	7	0.0003	2.8391	144.229
	AzF_0@N1	TYR_161@HH	TYR_161@OH	5	0.0003	2.8598	151.002
	AzF_0@OXT	LYS_76@HZ3	LYS_76@NZ	4	0.0002	2.8502	144.132
	AzF_0@OXT	LYS_76@HZ1	LYS_76@NZ	4	0.0002	2.8755	144.619
	GLN_155@NE2	AzF_0@H	AzF_0@N	4	0.0002	2.9494	145.589
	AzF_0@N2	HID_160@HD1	HID_160@ND1	4	0.0002	2.9665	155.566
	HIE_70@ND1	AzF_0@H1	AzF_0@N	3	0.0001	2.9387	158.676
	AzF_0@OXT	HIE_45@HE2	HIE_45@NE2	2	0.0001	2.9321	167.392
	HIE_70@ND1	AzF_0@H2	AzF_0@N	2	0.0001	2.9455	139.048
	AzF_0@O	LYS_76@HZ3	LYS_76@NZ	1	0.0001	2.7715	152.805
	HIE_70@ND1	AzF_0@H	AzF_0@N	1	0.0001	2.9365	157.203
	AzF_0@N3	HID_160@HD1	HID_160@ND1	1	0.0001	2.9477	151.914
	AzF_0@N2	TYR_161@HH	TYR_161@OH	1	0.0001	2.9519	158.332
	AzF_0@N	GLN_155@HE21	GLN_155@NE2	1	0.0001	2.9883	138.877
AzF_simulation2	GLU_36@OE1	AzF_0@H1	AzF_0@N	11424	0.5712	2.7727	161.651
	GLN_155@OE1	AzF_0@H	AzF_0@N	11386	0.5693	2.7847	157.226
	AzF_0@OXT	GLU_36@H	GLU_36@N	3068	0.1534	2.8729	161.995
	GLN_155@OE1	AzF_0@H1	AzF_0@N	2712	0.1356	2.7991	158.072
	AzF_0@O	GLU_36@H	GLU_36@N	2522	0.1261	2.8705	161.785
	GLU_36@OE1	AzF_0@H2	AzF_0@N	2108	0.1054	2.7656	161.87
	AzF_0@O	GLN_173@HE22	GLN_173@NE2	1992	0.0996	2.8523	161.984
	GLN_155@OE1	AzF_0@H2	AzF_0@N	1955	0.0978	2.7954	156.375
	AzF_0@OXT	GLN_173@HE22	GLN_173@NE2	1616	0.0808	2.8453	161.908
	GLN_173@OE1	AzF_0@H2	AzF_0@N	1579	0.079	2.8001	161.888
	GLU_36@OE1	AzF_0@H	AzF_0@N	1328	0.0664	2.7731	161.639
	GLN_173@OE1	AzF_0@H1	AzF_0@N	812	0.0406	2.8016	161.649
	GLN_173@OE1	AzF_0@H	AzF_0@N	732	0.0366	2.8027	159.876
	GLU_36@OE2	AzF_0@H2	AzF_0@N	477	0.0238	2.7672	163.011
	AzF_0@O	GLN_173@HE21	GLN_173@NE2	316	0.0158	2.8283	158.151
	AzF_0@OXT	GLN_173@HE21	GLN_173@NE2	292	0.0146	2.8347	156.986
	GLU_36@OE2	AzF_0@H	AzF_0@N	66	0.0033	2.7843	163.83
	TYR_151@OH	AzF_0@H2	AzF_0@N	44	0.0022	2.8744	146.187
	GLU_36@OE2	AzF_0@H1	AzF_0@N	36	0.0018	2.7848	164.75
	AzF_0@O	HIE_45@HE2	HIE_45@NE2	30	0.0015	2.8997	156.774
	AzF_0@OXT	HIE_45@HE2	HIE_45@NE2	18	0.0009	2.8801	153.772
	TYR_151@OH	AzF_0@H1	AzF_0@N	7	0.0003	2.8731	151.6
	GLN_155@NE2	AzF_0@H1	AzF_0@N	7	0.0003	2.9247	157.821
	GLN_155@NE2	AzF_0@H2	AzF_0@N	5	0.0003	2.9418	152.112
	GLN_155@NE2	AzF_0@H	AzF_0@N	5	0.0003	2.9751	145.349
	AzF_0@N1	TYR_161@HH	TYR_161@OH	4	0.0002	2.8702	160.664
	TYR_151@OH	AzF_0@H	AzF_0@N	2	0.0001	2.8549	143.908
	ILE_137@O	AzF_0@H2	AzF_0@N	2	0.0001	2.9322	160.518
	AzF_0@OXT	GLN_155@HE21	GLN_155@NE2	1	0.0001	2.7617	141.339
	AzF_0@O	GLN_48@HE21	GLN_48@NE2	1	0.0001	2.7673	159.911
	AzF_0@OXT	HIE_177@HE2	HIE_177@NE2	1	0.0001	2.8306	140.334
	AzF_0@N2	TYR_161@HH	TYR_161@OH	1	0.0001	2.8671	139.217
	AzF_0@OXT	GLN_48@HE21	GLN_48@NE2	1	0.0001	2.8946	155.021
	GLN_173@NE2	AzF_0@H1	AzF_0@N	1	0.0001	2.921	142.87
AzF_simulation3	GLU_36@OE1	AzF_0@H	AzF_0@N	8166	0.4083	2.7555	160.751
	GLN_155@OE1	AzF_0@H2	AzF_0@N	7337	0.3669	2.7958	157.286
	GLU_36@OE1	AzF_0@H1	AzF_0@N	6390	0.3195	2.7532	160.594
	GLN_155@OE1	AzF_0@H	AzF_0@N	5727	0.2863	2.7914	156.685
	GLU_36@OE1	AzF_0@H2	AzF_0@N	4255	0.2127	2.7511	159.469
	GLN_155@OE1	AzF_0@H1	AzF_0@N	3789	0.1895	2.7879	156.602
	AzF_0@O	GLU_36@H	GLU_36@N	1095	0.0548	2.8689	163.589
	AzF_0@OXT	GLU_36@H	GLU_36@N	947	0.0474	2.8698	162.846
	AzF_0@O	GLN_173@HE21	GLN_173@NE2	940	0.047	2.8353	151.988
	AzF_0@OXT	GLN_173@HE21	GLN_173@NE2	668	0.0334	2.8389	150.733
	TYR_151@OH	AzF_0@H1	AzF_0@N	112	0.0056	2.8857	149.087
	TYR_151@OH	AzF_0@H2	AzF_0@N	111	0.0056	2.8927	150.475
	GLU_172@OE1	AzF_0@H1	AzF_0@N	94	0.0047	2.815	161.641
	HIE_70@ND1	AzF_0@H	AzF_0@N	74	0.0037	2.9023	148.261
	HIE_70@ND1	AzF_0@H1	AzF_0@N	73	0.0037	2.9074	148.378
	HIE_70@ND1	AzF_0@H2	AzF_0@N	73	0.0037	2.9115	151.025
	AzF_0@OXT	HIE_45@HE2	HIE_45@NE2	43	0.0022	2.854	156.366
	AzF_0@OXT	GLN_173@HE22	GLN_173@NE2	23	0.0011	2.8508	151.61
	TYR_151@OH	AzF_0@H	AzF_0@N	17	0.0008	2.8759	146.71
	AzF_0@O	GLN_173@HE22	GLN_173@NE2	16	0.0008	2.8466	147.576
	GLN_155@NE2	AzF_0@H2	AzF_0@N	15	0.0008	2.9593	150.247
	AzF_0@O	HIE_45@HE2	HIE_45@NE2	14	0.0007	2.9079	160.181
	AzF_0@N1	HID_160@HD1	HID_160@ND1	10	0.0005	2.9396	148.498
	GLN_155@NE2	AzF_0@H	AzF_0@N	9	0.0004	2.9323	144.31
	GLU_172@OE1	AzF_0@H2	AzF_0@N	6	0.0003	2.8046	165.005
	GLU_36@OE2	AzF_0@H2	AzF_0@N	6	0.0003	2.9406	156.979
	GLU_36@OE2	AzF_0@H1	AzF_0@N	5	0.0003	2.8269	152.326
	GLU_36@OE2	AzF_0@H	AzF_0@N	4	0.0002	2.8701	165.344
	AzF_0@O	ASN_74@HD21	ASN_74@ND2	3	0.0001	2.8187	144.608
	AzF_0@N1	TYR_161@HH	TYR_161@OH	3	0.0001	2.863	151.025
	AzF_0@N3	HIE_70@HE2	HIE_70@NE2	3	0.0001	2.96	139.144
	AzF_0@O	LYS_76@HZ2	LYS_76@NZ	2	0.0001	2.8201	138.895
	AzF_0@O	GLN_155@HE21	GLN_155@NE2	2	0.0001	2.8937	148.108
	GLN_155@NE2	AzF_0@H1	AzF_0@N	2	0.0001	2.894	161.35
	AzF_0@N3	HID_160@HD1	HID_160@ND1	1	0.0001	2.8706	153.215
	AzF_0@N1	GLN_155@HE21	GLN_155@NE2	1	0.0001	2.9668	148.25
	AzF_0@OXT	ASN_74@HD21	ASN_74@ND2	1	0.0001	2.9818	153.747
	AzF_0@O	LYS_76@HZ1	LYS_76@NZ	1	0.0001	2.9896	140.71
OMY_simulation1	GLU_36@OE2	OMY_0@H	OMY_0@N	14386	0.7193	2.7726	164.574
	GLN_155@OE1	OMY_0@H2	OMY_0@N	12320	0.616	2.8178	155.542
	GLU_36@OE2	OMY_0@H2	OMY_0@N	3933	0.1966	2.7693	164.576
	GLN_155@OE1	OMY_0@H1	OMY_0@N	3450	0.1725	2.8215	155.653
	OMY_0@OXT	GLN_173@HE21	GLN_173@NE2	547	0.0273	2.8281	150.849
	OMY_0@O1	GLN_173@HE21	GLN_173@NE2	392	0.0196	2.8345	150.403
	TYR_151@OH	OMY_0@H	OMY_0@N	248	0.0124	2.8627	158.047
	OMY_0@OXT	GLU_36@H	GLU_36@N	242	0.0121	2.8748	161.341
	OMY_0@O1	GLU_36@H	GLU_36@N	201	0.01	2.8812	161.88
	GLN_155@OE1	OMY_0@H	OMY_0@N	192	0.0096	2.8298	155.649
	TYR_151@OH	OMY_0@H2	OMY_0@N	191	0.0095	2.873	159.244
	TYR_151@OH	OMY_0@H1	OMY_0@N	124	0.0062	2.8734	159.189
	OMY_0@O1	HIE_45@HE2	HIE_45@NE2	109	0.0054	2.8622	156.811
	OMY_0@OXT	HIE_45@HE2	HIE_45@NE2	101	0.005	2.8786	157.016
	OMY_0@OXT	GLN_173@HE22	GLN_173@NE2	69	0.0034	2.8365	150.777
	GLU_36@OE2	OMY_0@H1	OMY_0@N	47	0.0024	2.7956	166.082
	OMY_0@O1	GLN_173@HE22	GLN_173@NE2	29	0.0014	2.8635	148.213
	OMY_0@O1	GLN_48@HE21	GLN_48@NE2	3	0.0001	2.9124	164.454
	OMY_0@OXT	GLN_48@HE21	GLN_48@NE2	3	0.0001	2.9457	165.197
	GLN_173@OE1	OMY_0@H	OMY_0@N	2	0.0001	2.8692	150.452
	GLN_173@OE1	OMY_0@H2	OMY_0@N	1	0.0001	2.7491	156.875
	GLN_173@OE1	OMY_0@H1	OMY_0@N	1	0.0001	2.8078	142.614
	OMY_0@O	TYR_161@HH	TYR_161@OH	1	0.0001	2.8834	144.986
	OMY_0@O1	LYS_204@HZ3	LYS_204@NZ	1	0.0001	2.9251	136.688
	OMY_0@O	HIE_70@HE2	HIE_70@NE2	1	0.0001	2.9848	138.257
	GLN_155@NE2	OMY_0@H2	OMY_0@N	1	0.0001	2.9961	138.729
OMY_simulation2	GLN_155@OE1	OMY_0@H2	OMY_0@N	4496	0.2248	2.8262	153.235
	GLN_155@OE1	OMY_0@H	OMY_0@N	4320	0.216	2.8287	152.873
	GLN_155@OE1	OMY_0@H1	OMY_0@N	3240	0.162	2.819	152.83
	GLU_36@OE2	OMY_0@H1	OMY_0@N	3095	0.1547	2.7866	164.36
	GLU_36@OE1	OMY_0@H	OMY_0@N	2648	0.1324	2.7901	164.758
	GLU_36@OE2	OMY_0@H	OMY_0@N	2449	0.1225	2.7904	164.123
	GLU_36@OE1	OMY_0@H1	OMY_0@N	2148	0.1074	2.7865	164.37
	GLU_36@OE2	OMY_0@H2	OMY_0@N	2095	0.1047	2.7992	164.518
	OMY_0@O1	GLN_173@HE21	GLN_173@NE2	1496	0.0748	2.8313	151.406
	TYR_151@OH	OMY_0@H	OMY_0@N	1437	0.0718	2.8704	159.877
	OMY_0@OXT	GLN_173@HE21	GLN_173@NE2	1249	0.0624	2.8364	151.319
	TYR_151@OH	OMY_0@H2	OMY_0@N	1180	0.059	2.8693	158.959
	TYR_151@OH	OMY_0@H1	OMY_0@N	1034	0.0517	2.8704	159.293
	GLN_173@OE1	OMY_0@H1	OMY_0@N	704	0.0352	2.8258	149.126
	GLU_36@OE1	OMY_0@H2	OMY_0@N	676	0.0338	2.7951	164.73
	GLN_173@OE1	OMY_0@H	OMY_0@N	497	0.0249	2.8344	149.899
	GLN_173@OE1	OMY_0@H2	OMY_0@N	394	0.0197	2.8277	149.119
	OMY_0@OXT	GLN_173@HE22	GLN_173@NE2	224	0.0112	2.848	147.391
	OMY_0@O1	GLN_173@HE22	GLN_173@NE2	178	0.0089	2.8513	149.153
	OMY_0@OXT	GLU_36@H	GLU_36@N	171	0.0086	2.8829	163.74
	OMY_0@O1	GLU_36@H	GLU_36@N	149	0.0075	2.8866	163.042
	GLN_155@NE2	OMY_0@H2	OMY_0@N	3	0.0001	2.9376	141.21
	HIE_70@ND1	OMY_0@H1	OMY_0@N	2	0.0001	2.9329	151.116
	OMY_0@O1	HIE_45@HE2	HIE_45@NE2	1	0.0001	2.8931	169.088
	GLN_173@NE2	OMY_0@H	OMY_0@N	1	0.0001	2.963	139.725
	GLN_173@NE2	OMY_0@H2	OMY_0@N	1	0.0001	2.9939	135.098
OMY_simulation3	GLN_155@OE1	OMY_0@H1	OMY_0@N	6741	0.3371	2.8166	154.78
	GLU_36@OE2	OMY_0@H2	OMY_0@N	6407	0.3204	2.7778	164.077
	GLU_36@OE2	OMY_0@H1	OMY_0@N	4409	0.2205	2.7819	164.099
	GLN_155@OE1	OMY_0@H	OMY_0@N	4219	0.2109	2.8163	154.28
	GLN_155@OE1	OMY_0@H2	OMY_0@N	3934	0.1967	2.8121	154.961
	GLU_36@OE1	OMY_0@H	OMY_0@N	2789	0.1394	2.7844	163.962
	GLU_36@OE1	OMY_0@H2	OMY_0@N	2022	0.1011	2.7835	163.719
	GLU_36@OE2	OMY_0@H	OMY_0@N	1975	0.0988	2.7922	164.032
	GLU_36@OE1	OMY_0@H1	OMY_0@N	904	0.0452	2.7906	163.863
	OMY_0@O1	GLN_173@HE21	GLN_173@NE2	344	0.0172	2.8517	149.516
	OMY_0@OXT	GLN_173@HE21	GLN_173@NE2	212	0.0106	2.8515	150.266
	OMY_0@OXT	HIE_45@HE2	HIE_45@NE2	106	0.0053	2.8714	156.028
	OMY_0@O1	HIE_45@HE2	HIE_45@NE2	91	0.0046	2.8759	158.569
	OMY_0@O1	GLU_36@H	GLU_36@N	35	0.0018	2.8609	157.385
	OMY_0@OXT	GLU_36@H	GLU_36@N	34	0.0017	2.8871	160.023
	GLN_173@OE1	OMY_0@H	OMY_0@N	20	0.001	2.8589	151.136
	OMY_0@OXT	GLN_173@HE22	GLN_173@NE2	18	0.0009	2.8153	149.536
	GLN_173@OE1	OMY_0@H1	OMY_0@N	17	0.0008	2.8133	148.887
	TYR_151@OH	OMY_0@H	OMY_0@N	16	0.0008	2.8941	148.546
	OMY_0@O1	GLN_173@HE22	GLN_173@NE2	12	0.0006	2.8418	152.46
	TYR_151@OH	OMY_0@H1	OMY_0@N	11	0.0006	2.9172	147.826
	TYR_151@OH	OMY_0@H2	OMY_0@N	10	0.0005	2.9098	154.682
	OMY_0@O	HIE_70@HE2	HIE_70@NE2	8	0.0004	2.94	141.853
	GLN_173@OE1	OMY_0@H2	OMY_0@N	7	0.0003	2.8377	152.485
	OMY_0@O1	GLN_48@HE21	GLN_48@NE2	5	0.0003	2.8506	164.367
	OMY_0@OXT	GLN_155@HE21	GLN_155@NE2	3	0.0001	2.9194	158.969
	GLN_155@NE2	OMY_0@H	OMY_0@N	3	0.0001	2.9703	155.638
	OMY_0@O1	GLY_170@H	GLY_170@N	2	0.0001	2.7933	166.064
	GLU_172@OE2	OMY_0@H	OMY_0@N	2	0.0001	2.861	166.602
	OMY_0@O	TYR_161@HH	TYR_161@OH	1	0.0001	2.9372	160.524
	GLN_155@NE2	OMY_0@H1	OMY_0@N	1	0.0001	2.942	142.978
	OMY_0@N	GLN_155@HE21	GLN_155@NE2	1	0.0001	2.9607	135.907
